# Supplementary material for: Definitive engineering strength and fracture toughness of graphene through on-chip nanomechanics
Source: Nat Commun. 2024 Jul 12;15:5863. doi: 10.1038/s41467-024-49426-3 (PMC11245622; doi:10.1038/s41467-024-49426-3)
Supplement: Supplementary file 5 — Source Data [file 41467_2024_49426_MOESM5_ESM.xlsx]

## Sheet: Figure5c
Sample length [um]	Strain _unbroken	Strain_broken
400	0.0005	0.0009
400	0.0005	0.0011
400	0.0007	0.0021
400	0.0007	0.0021
400	0.001	0.0023
400	0.001	0.0029
400	0.0012	0.0031
400	0.0012	0.0041
400	0.0015	0.0047
400	0.0015	0.0051
400	0.0017	0.0061
400	0.0017	0.0061
400	0.002	0.0067
400	0.002	0.0078
400	0.0024
400	0.0024
400	0.0028
400	0.0028
400	0.0032
400	0.0032
400	0.0036
400	0.0036
400	0.004
400	0.0045
400	0.0045
400	0.0045
400	0.0049
400	0.005
400	0.0054
400	0.0055
400	0.0055
400	0.0059
400	0.0059
400	0.006
400	0.006
400	0.0064
400	0.0064
400	0.0065
400	0.0065
400	0.0069
400	0.0069
400	0.0069
400	0.007
400	0.0074
400	0.0074
400	0.0074
400	0.0075
400	0.0079
400	0.0079
400	0.0079
400	0.0079
400	0.0083
400	0.0084
400	0.0084
400	0.0084
400	0.0088
400	0.0089
400	0.0089
400	0.0089
400	0.0093
400	0.0094
400	0.0094
400	0.0094
400	0.0098
400	0.0098
400	0.0099
400	0.0099
400	0.0105
400	0.0106
400	0.0106
400	0.0107
400	0.0112
400	0.0113
400	0.0113
400	0.0114
400	0.0119
400	0.012
400	0.0121
400	0.0121
400	0.0126
400	0.0127
400	0.0128
400	0.0129
400	0.0136
400	0.0137
400	0.0138
400	0.0138
400	0.0145
400	0.0146
400	0.0147
400	0.0148
200	0.0065	0.0017
200	0.0116	0.0025
200	0.0116	0.0033
200	0.0071	0.0049
200	0.0079	0.0018
200	0.0088	0.0016
200	0.0098	0.0022
200	0.0107	0.0023
200	0.0117	0.0027
200	0.0126	0.0044
200	0.0136	0.005
200	0.0145	0.0057
200	0.0154	0.0061
200	0.0164	0.0061
200	0.0173	0.0069
200	0.0182	0.0072
200	0.0191	0.0067
200	0.0205	0.0013
200	0.0218	0.0014
200	0.0232	0.0019
200	0.0245	0.0023
200	0.0263	0.0028
200	0.0118	0.0038
200	0.0127	0.0016
200	0.0137	0.0015
200	0.0146	0.0018
200	0.0156	0.0021
200	0.0165	0.0028
200	0.0175	0.003
200	0.0184	0.0033
200	0.0194	0.0041
200	0.0208	0.0046
200	0.0222	0.0052
200	0.0235	0.0062
200	0.0249	0.0078
200	0.0268	0.0013
200	0.0286	0.0018
200	0.0138	0.0021
200	0.0147	0.001
200	0.0157	0.0016
200	0.0167	0.0016
200	0.0176	0.0029
200	0.0186	0.0048
200	0.0195	0.0049
200	0.021	0.0059
200	0.0224	0.0011
200	0.0238	0.0026
200	0.0252	0.0034
200	0.0271	0.0036
200	0.029
200	0.004
200	0.0048
200	0.0056
200	0.0064
200	0.0072
200	0.0079
200	0.0089
200	0.0099
200	0.0109
200	0.0119
200	0.0129
200	0.0138
200	0.0148
200	0.0158
200	0.0168
200	0.0177
200	0.0187
200	0.0197
200	0.0211
200	0.0226
200	0.024
200	0.0255
200	0.0274
200	0.0293
100	0.0094	0.0024
100	0.0095	0.0028
100	0.0109	0.0028
100	0.0111	0.003
100	0.0124	0.0031
100	0.0127	0.0031
100	0.0139	0.0032
100	0.0142	0.0039
100	0.0142	0.0039
100	0.0154	0.0039
100	0.0157	0.004
100	0.0158	0.0042
100	0.017	0.0042
100	0.0173	0.0043
100	0.0176	0.0045
100	0.0177	0.0046
100	0.0191	0.0048
100	0.0195	0.0048
100	0.0197	0.005
100	0.0209	0.005
100	0.0214	0.0056
100	0.0216	0.0057
100	0.0227	0.006
100	0.0233	0.0063
100	0.0235	0.0064
100	0.0245	0.0067
100	0.0249	0.0068
100	0.0252	0.0069
100	0.0255	0.007
100	0.0263	0.0074
100	0.0264	0.008
100	0.0268	0.0087
100	0.0271	0.0094
100	0.0274	0.0095
100	0.028	0.0101
100	0.0284	0.011
100	0.0286	0.0112
100	0.029	0.0115
100	0.0293	0.012
100	0.0298	0.0124
100	0.0402	0.0137
100	0.0409	0.022
100	0.0415
100	0.0415
100	0.0428
100	0.0436
100	0.044
100	0.0443
100	0.0453
100	0.0463
100	0.0464
100	0.0471
100	0.0479
100	0.049
100	0.0495
100	0.0499
100	0.0513
100	0.0525
100	0.0526
100	0.0535
100	0.0546
100	0.056
100	0.0572
50	0.0243	0.0023
50	0.0264	0.0025
50	0.0293	0.0026
50	0.0423	0.0028
50	0.0425	0.0029
50	0.0462	0.0036
50	0.0499	0.0037
50	0.0535	0.0039
50	0.0572	0.004
50	0.0608	0.0041
50	0.0644	0.0046
50	0.068	0.0048
50	0.0716	0.0051
50	0.0751	0.0052
50	0.0804	0.0053
50	0.0856	0.0054
50	0.0878	0.0054
50	0.0888	0.0055
50	0.0908	0.0057
50	0.0926	0.006
50	0.0959	0.006
50	0.0989	0.006
50	0.1003	0.0061
50	0.1026	0.0061
50	0.1051	0.0063
50	0.1093	0.0067
50		0.0068
50		0.0068
50		0.0069
50		0.0072
50		0.0075
50		0.0075
50		0.0076
50		0.0076
50		0.0079
50		0.0079
50		0.0083
50		0.0085
50		0.0086
50		0.0088
50		0.0096
50		0.0097
50		0.0099
50		0.0101
50		0.0102
50		0.0105
50		0.0106
50		0.0106
50		0.0112
50		0.0116
50		0.0116
50		0.0118
50		0.0124
50		0.0126
50		0.0126
50		0.0131
50		0.0132
50		0.0133
50		0.0136
50		0.0138
50		0.0139
50		0.0141
50		0.0143
50		0.0143
50		0.0146
50		0.0155
50		0.0163
50		0.0172
50		0.0173
50		0.0178
50		0.0183
50		0.0189
50		0.0191
50		0.0193
50		0.0195
50		0.0197
50		0.0201
50		0.0222
50		0.0246
50		0.0247
50		0.0249
50		0.0249
50		0.0251
50		0.0255
50		0.0259
50		0.0259
50		0.0261
50		0.027
50		0.027
50		0.0272
50		0.0276
50		0.0282
50		0.0285
50		0.0286
50		0.0287
50		0.029
50		0.0294
50		0.0402
50		0.0413
50		0.0415
50		0.0419
50		0.0437
50		0.045
40	0.036	0.0061
40	0.0388	0.0067
40	0.0416	0.0079
40	0.0442	0.0085
40	0.0451	0.0104
40	0.0467	0.0106
40	0.0472	0.0115
40	0.0491	0.013
40	0.0492	0.0131
40	0.0511	0.0144
40	0.0515	0.0191
40	0.053	0.0194
40	0.0537	0.0228
40	0.0558	0.0343
40	0.0559
40	0.058
40	0.0584
40	0.0601
40	0.061
40	0.0634
40	0.0665
40	0.0694
20	0.0601	0.0093
20	0.0748	0.0125
20	0.0774	0.014
20	0.0798	0.0143
20	0.0809	0.0188
20	0.0821	0.0594
20	0.0833	0.0983
20	0.0853	0.1062
20	0.0857	0.1141
20	0.0879
20	0.0884
20	0.0912
20	0.0939
20	0.0973
20	0.1004
20	0.1055
20	0.106
20	0.1061
20	0.1062
20	0.11
20	0.113
20	0.114

## Sheet: Fig3b
K Mpa.m^0.5	sd	Number of samples
29.5	0	1
12	3.9	1
4	0.6	5
10.7	3.3	3
4.4	0.13	80

## Sheet: Fig3a
Symmetric			Asymmetric
	K Mpa.m^0.5			K Mpa.m^0.5
	1.7			2.8
	1.73			3.2
	1.75			3.55
	1.81			3.71
	1.9			3.78
	1.9			3.8
	2.25			3.84
	2.75			3.85
	2.94			3.91
	2.98			3.95
	3.07			4.03
	3.07			4.06
	3.26			4.09
	3.26			4.1
	3.36			4.22
	3.41			4.26
	4.34			4.32
	4.38			4.32
	4.68			4.33
	4.77			4.35
	4.78			4.53
	5.16			4.59
				4.65
				4.66
				4.68
				4.73
				4.74
				4.8
				4.83
				4.85
				4.9
				4.94
				4.95
				4.95
				4.98
				4.99
				5.09
				5.1
				5.11
				5.12
				5.15
				5.15
				5.29
				5.36
				5.42
				5.55
				5.58
				5.6
				5.62
				5.64
				5.82
				5.84
				5.86
				6.04
				6.29
				6.4
				6.59
				6.67

## Sheet: Fig5b
True strain [-]	True stress [MPa]	Length Gr
0.0143	38202	20
0.0303	48409	20
0.0359	7683	20
0.0594	59518	20
0.0188	32096	20
0.0983	67468	20
0.1062	46459	20
0.114	88748	20
0.0299	58937	40
0.0079	27033	40
0.0104	16525	40
0.0115	30761	40
0.0131	34031	40
0.0144	40339	40
0.0256	36329	40

## Sheet: Fig5a
True strain	True stress [MPa]	W
0.0172	19448	1.5
0.0189	27465	1.5
0.0197	57596	1.5
0.0261	33472	1.5
0.0286	57187	1.5
0.0309	78514	1.5
0.0402	66430	1.5
0.0079	888	2.5
0.0106	18572	2.5
0.0126	1996	2.5
0.0141	3060	2.5
0.0155	8352	2.5
0.0173	12621	2.5
0.0302	13559	2.5
0.0259	54830	2.5
0.0285	42644	2.5
0.0304	40032	2.5
0.0124	7638
0.0131	20157
0.0143	27547
0.0183	15833
0.0201	73427
0.0249	43891
0.029	22966
0.0276	45266
0.0339	27284
0.0358	30099
0.0419	7144
0.0415	23587
0.045	37675

## Sheet: Supp Fig4
Strain-unbroken	Area	Strain-broken	Area
0.0017	140	0.0065	800
0.0025	140	0.0142	400
0.0033	140	0.0293	200
0.0049	140	0.0116	500
0.005	70	0.0284	250
0.0043	70	0.0243	125
0.0068	70	0.0116	300
0.0042	70	0.0264	150
0.0064	70	0.0423	75
0.0057	35	0.0071	140
0.0067	35	0.017	70
0.0086	35	0.0264	35
0.0063	35	0.036	328
0.0247	35	0.0388	328
0.0282	35	0.0416	328
0.0061	600	0.0442	328
0.0078	600	0.0467	328
0.0018	300	0.0491	328
0.0016	300	0.0515	328
0.0022	300	0.0537	328
0.0023	300	0.0559	328
0.0027	300	0.058	328
0.0044	300	0.0601	328
0.005	300	0.0809	164
0.0057	300	0.0833	164
0.0061	300	0.0857	164
0.0061	300	0.0879	164
0.0069	300	0.1055	164
0.0072	300	0.106	164
0.0028	150	0.1062	164
0.0031	150	0.1061	164
0.004	150	0.11	164
0.0045	150	0.113	164
0.0057	150	0.114	164
0.0069	150	0.0451	328
0.0094	150	0.0472	328
0.011	150	0.0492	328
0.0061	75	0.0511	328
0.006	75	0.053	328
0.0069	75	0.0558	328
0.0068	75	0.0584	328
0.0085	75	0.061	328
0.0053	75	0.0634	328
0.0097	75	0.0665	328
0.0116	75	0.0694	328
0.0126	75	0.0601	164
0.0105	75	0.0748	164
0.0146	75	0.0774	164
0.0172	75	0.0798	164
0.0189	75	0.0821	164
0.0197	75	0.0853	164
0.0193	75	0.0884	164
0.0261	75	0.0912	164
0.0286	75	0.0939	164
0.0272	75	0.0973	164
0.0309	75	0.1004	164
0.0255	75	0.0045	1600
0.0301	75	0.0049	1600
0.0337	75	0.0054	1600
0.0402	75	0.0059	1600
0.0061	600	0.0064	1600
0.0078	600	0.0069	1600
0.0018	300	0.0074	1600
0.0016	300	0.0079	1600
0.0022	300	0.0083	1600
0.0023	300	0.0088	1600
0.0027	300	0.0093	1600
0.0044	300	0.0098	1600
0.005	300	0.0105	1600
0.0057	300	0.0112	1600
0.0061	300	0.0119	1600
0.0061	300	0.0126	1600
0.0069	300	0.0136	1600
0.0072	300	0.0145	1600
0.0028	150	0.0079	800
0.0031	150	0.0088	800
0.004	150	0.0098	800
0.0045	150	0.0107	800
0.0057	150	0.0117	800
0.0069	150	0.0126	800
0.0094	150	0.0136	800
0.011	150	0.0145	800
0.0061	75	0.0154	800
0.006	75	0.0164	800
0.0069	75	0.0173	800
0.0068	75	0.0182	800
0.0085	75	0.0191	800
0.0053	75	0.0205	800
0.0097	75	0.0218	800
0.0116	75	0.0232	800
0.0126	75	0.0245	800
0.0105	75	0.0263	800
0.0146	75	0.028	800
0.0172	75	0.0094	400
0.0189	75	0.0109	400
0.0197	75	0.0124	400
0.0193	75	0.0139	400
0.0261	75	0.0154	400
0.0286	75	0.0173	400
0.0272	75	0.0191	400
0.0309	75	0.0209	400
0.0255	75	0.0227	400
0.0301	75	0.0245	400
0.0337	75	0.0263	400
0.0402	75	0.028	400
0.0021	1000	0.0298	400
0.0031	1000	0.0315	400
0.0061	1000	0.0332	400
0.0067	1000	0.0349	400
0.0013	500	0.0366	400
0.0014	500	0.0391	400
0.0019	500	0.0415	400
0.0023	500	0.044	400
0.0028	500	0.0464	400
0.0038	500	0.0495	400
0.0067	500	0.0526	400
0.0028	250	0.0888	200
0.003	250	0.0059	1000
0.0042	250	0.0064	1000
0.0046	250	0.0069	1000
0.005	250	0.0074	1000
0.006	250	0.0079	1000
0.008	250	0.0084	1000
0.0095	250	0.0089	1000
0.0137	250	0.0094	1000
0.0101	250	0.0098	1000
0.0115	250	0.0106	1000
0.0112	250	0.0113	1000
0.0046	125	0.012	1000
0.0061	125	0.0127	1000
0.0057	125	0.0137	1000
0.0054	125	0.0146	1000
0.006	125	0.0118	500
0.0075	125	0.0127	500
0.0079	125	0.0137	500
0.0112	125	0.0146	500
0.0106	125	0.0156	500
0.0126	125	0.0165	500
0.0141	125	0.0175	500
0.0155	125	0.0184	500
0.0173	125	0.0194	500
0.0191	125	0.0208	500
0.0246	125	0.0222	500
0.0259	125	0.0235	500
0.0259	125	0.0249	500
0.0285	125	0.0268	500
0.027	125	0.0286	500
0.0294	125	0.0249	250
0.0011	1600	0.0268	250
0.0009	1600	0.0286	250
0.0021	1600	0.0304	250
0.0023	1600	0.0322	250
0.0029	1600	0.034	250
0.0041	1600	0.0358	250
0.0047	1600	0.0375	250
0.0051	1600	0.0402	250
0.0016	800	0.0428	250
0.0015	800	0.0453	250
0.0018	800	0.0479	250
0.0021	800	0.0513	250
0.0028	800	0.0546	250
0.003	800	0.1003	125
0.0033	800	0.0005	600
0.0041	800	0.0007	600
0.0046	800	0.001	600
0.0052	800	0.0012	600
0.0062	800	0.0015	600
0.0078	800	0.0017	600
0.0056	400	0.002	600
0.0067	400	0.0024	600
0.0087	400	0.0028	600
0.012	400	0.0032	600
0.0037	200	0.0036	600
0.0039	200	0.0045	600
0.0051	200	0.0055	600
0.0055	200	0.006	600
0.0068	200	0.0065	600
0.0076	200	0.0069	600
0.0079	200	0.0074	600
0.0096	200	0.0079	600
0.0101	200	0.0084	600
0.0118	200	0.0089	600
0.0124	200	0.0094	600
0.0131	200	0.0099	600
0.0143	200	0.0106	600
0.0178	200	0.0113	600
0.0183	200	0.0121	600
0.0201	200	0.0128	600
0.0249	200	0.0138	600
0.029	200	0.0147	600
0.0276	200	0.0138	300
0.0339	200	0.0147	300
0.0358	200	0.0157	300
0.0419	200	0.0167	300
0.0415	200	0.0176	300
0.045	200	0.0186	300
0.0093	164	0.0195	300
0.0143	164	0.021	300
0.0594	164	0.0224	300
0.0067	328	0.0238	300
0.0085	328	0.0157	150
0.0106	328	0.0176	150
0.013	328	0.0195	150
0.0191	328	0.0214	150
0.0194	328	0.0233	150
0.0243	328	0.0252	150
0.0125	164	0.0271	150
0.014	164	0.029	150
0.0188	164	0.0409	150
0.0983	164	0.0436	150
0.1141	164	0.0463	150
0.1062	164	0.049	150
0.0061	328	0.0525	150
0.0079	328	0.056	150
0.0104	328	0.0878	75
0.0115	328	0.0926	75
0.0131	328	0.0989	75
0.0144	328	0.1051	75
0.0228	328	0.0005	280
0.0133	35	0.0007	280
0.0136	35	0.001	280
0.0132	35	0.0012	280
0.0139	35	0.0015	280
0.0163	35	0.0017	280
0.0195	35	0.002	280
0.0222	35	0.0024	280
0.0249	35	0.0028	280
0.0287	35	0.0032	280
0.0303	35	0.0036	280
0.0333	35	0.004	280
0.0345	35	0.0045	280
0.0367	35	0.005	280
0.038	35	0.0055	280
0.0319	35	0.006	280
0.0413	35	0.0065	280
0.0437	35	0.007	280
0.0013	140	0.0075	280
0.0018	140	0.0079	280
0.0021	140	0.0084	280
0.0043	140	0.0089	280
0.0021	70	0.0094	280
0.0099	70	0.0099	280
0.006	35	0.0107	280
0.0076	35	0.0114	280
0.0088	35	0.0121	280
0.0102	35	0.0129	280
0.0138	35	0.0138	280
0.0143	35	0.0148	280
0.0009	300	0.004	140
0.0011	300	0.0048	140
0.0017	300	0.0056	140
0.0038	300	0.0064	140
0.0055	300	0.0072	140
0.0064	300	0.0079	140
0.0063	150	0.0089	140
0.0074	150	0.0099	140
0.0124	150	0.0109	140
0.0023	75	0.0119	140
0.0036	75	0.0129	140
0.0048	75	0.0138	140
0.0072	75	0.0148	140
0.0251	75	0.0158	140
0.001	500	0.0168	140
0.0016	500	0.0177	140
0.0016	500	0.0187	140
0.0029	500	0.0197	140
0.0048	500	0.0211	140
0.0049	500	0.0226	140
0.0059	500	0.024	140
0.0039	250	0.0255	140
0.0031	250	0.0274	140
0.0048	250	0.0293	140
0.022	250	0.0095	70
0.0026	125	0.0111	70
0.0028	125	0.0127	70
0.004	125	0.0142	70
0.0054	125	0.0158	70
0.0083	125	0.0177	70
0.0106	125	0.0197	70
0.0011	800	0.0216	70
0.0026	800	0.0235	70
0.0034	800	0.0255	70
0.0036	800	0.0274	70
0.0024	400	0.0293	70
0.0032	400	0.0312	70
0.0048	400	0.0331	70
0.007	400	0.035	70
0.0025	200	0.0369	70
0.0029	200	0.0387	70
0.0041	200	0.0415	70
0.0052	200	0.0443	70
0.0075	200	0.0471	70
0.0099	200	0.0499	70
0.0116	200	0.0535	70
0.027	200	0.0572	70
0.0024	400	0.0312	35
0.0032	400	0.035	35
		0.0387	35
		0.0425	35
		0.0462	35
		0.0499	35
		0.0535	35
		0.0572	35
		0.0608	35
		0.0644	35
		0.068	35
		0.0716	35
		0.0751	35
		0.0804	35
		0.0856	35
		0.0908	35
		0.0959	35
		0.1026	35
		0.1093	35
